# Supplementary material for: Immersive virtual reality on childbirth experience for women: a randomized controlled trial
Source: BMC Pregnancy Childbirth. 2022 Apr 23;22:354. doi: 10.1186/s12884-022-04598-y (PMC9034564; doi:10.1186/s12884-022-04598-y)
Supplement: Supplementary file 1 — Additional file 1. [file 12884_2022_4598_MOESM1_ESM.xlsx]

## Sheet: NO-VR GROUP
	PATIENT ID	NAME	SURNAME	AGE	GESTATION WEEK	HEIGHT / WEIGHT	BECK DEPRESSION	BECK ANXIETY	BMI
	1	GİZEM	ALTUNOK	31	39.2 WEEK	172 CM / 74 KG	8	2	25
					Primipar
					Normal
	2	SEMA	ÖZDEMİR	25	38.3 WEEK	168 CM / 70 KG	2	3	24.80
					Primipar
					Sectio
	3	DİLARA	YILDIZ	28	39.1 WEEK	167 CM / 65 KG	4	3	23.30
					Primipar
					Normal
	4	MELİKE	TOKUŞOĞLU	35	40 WEEK	169 CM / 67 KG	6	14	23.50
					Primipar
					normal
	5	DİLBER	ELLİBEŞ	30	38.5 WEEK	178 CM/ 74.5 KG	2	0	23.50
					Primipar
					normal
	6	ASLI	SERTTAŞ	33	38.2 WEEK	170 CM / 76 KG	3	2	26.30
					Multipar
					Normal
	7	FATMA GİZEM	YILMAZ	30	35.2 WEEK	164CM/70 KG	3	15	26.0
					Primipar
					NOrmal
	8	AYŞE	DENİZ	38	39.2 WEEK	170CM/70 KG	0	1	24.20
					Primipar
					NOrmal
	9	AYŞİN	CANDAR	28	39.2WEEK	165CM 99 KG	2	8	36.40
					Primipar
					NOrmal
	10	AYŞE	KALKAN	28	39.3 WEEK	165CM/ 75 KG	10	15	27.50
					Primipar
					normal
	11	ESENGÜL	TIRPANCI	39	39.2 WEEK	160CM/ 70 KG	0	0	27.30
					Primipar
					normal
	12	NEŞE	KUŞÇUL PATSOURAS	36	39.4 WEEK	154 CM/ 72 KG	0	17	30.40
					Primipar
					SECTİO
	13	KÜBRA	KÜÇÜKYILDIZ GÜRES	32	40.1 WEEK	168 CM/ 78 KG	12	5	27.60
					Primipar
					normal
	14	FERHAN TUĞBA	BAŞ	28	38.6 WEEK	160 CM / 66,5KG	12	44	26.0
					PRİMipar
					NORMAL
	15	ZARİFE SERPİL	ÇELİKZİNCİR	28	39.4 WEEK	169 CM / 82,5KG	0	8	28.90
					PRİMipar
					NORMAL
	16	TAMAR	KARAYILMAZ	32	39.1 WEEK	165 CM / 83KG	0	4	30.50
					multipar
					NORMAL
	17	BEYZA	GÖRGÜN	33	39.6 WEEK	174 CM / 75KG	2	7	24.80
					multipar
					NORMAL
	18	PINAR	GÜLER ŞAHİN	34	39.6 WEEK	170CM / 83KG	0	0	28.70
					primipar
					NORMAL
	19	CANSU	KAYABAŞI AKSU	31	39.6 WEEK	160CM / 71KG	13	20	27.70
					multipar
					NORMAL
	20	SELİN	SEZGİN YILMAZ	37	39.2 WEEK	172CM / 77G	7	13	26.0
					PRİmipar
					NORMAL
	21	MELİKE	TETİK	32	39.3 WEEK	168CM / 63G	7	12	22.30
					PRİmipar
					SECTİO

## Sheet: VR group
ID	NAME	SURNAME		1.VR EXPIRIENCE / PRE-EPIDURAL					2.VR EXPIRIENCE / POST-EPIDURAL
				Dilation	PRE-VAS	VR environment	VR minutes	POST-VAS	Dilation	PRE-VAS	VR environment		VR minutes	POST-VAS
1	ÖZGE	DUMAN		3-4 Cm	2	green meadows	7 min	2	5-6 Cm	0	Red Savanna		8	0
						Blue Ocean	8 min				White Winter		7
2	EVRİM	KINOĞLU		3 Cm	3	White Winter	15 min	3	7 Cm	1	Blue deep		5	1
3	TAHNEE MARİA	VEKİL		4 Cm	1	Blue Ocean	11 min	0	6 Cm	0	Red Fall		4	0
4	TZIACHINTE	PEMPE		2 Cm	1	Blue Deep	15 min	0	8 Cm	0	Red Savanna		11	0
5	AHU	KONUKOĞLU		2-3 Cm	2	Blue Ocean	7 min	2	7 Cm	1	Blue deep		5	1
6	EDA	YANNİER		2 Cm	5	Blue Ocean	10 min	4	4 Cm	1	Blue deep		6	1
7	AYŞEGÜL	BERKMAN ATAMAN		3 Cm	3	Blue Deep	12 min	3	8 Cm	1	White Winter		4	1
				4 Cm		Red Savanna	11 min
8	HİLAL ÖZGE	ŞENER		3 Cm	1	White Winter	12 min	0	6-7 Cm	1	Blue Ocean		10	1
9	GÜLİSTAN	KARAPEÇE		2-3 Cm	4	Blue Ocean	10 min	4	4-5 Cm	1	White Winter		8	1
10	CEMİLE	PEHLİVAN ÖZTÜRK		4 Cm	2	Blue Deep	10 min	1	5 Cm	0	Blue Ocean		10	0
11	GÜLŞEN	HALİSDEMİR		3 Cm	4	White Winter	12 min	2	5 Cm	1	Blue Ocean		10	1
12	BERNA	ARIKAN ÇILGIN		2-3 Cm	2	Red Savanna	11 min	2	4-5 Cm	0	Blue Deep		8	0
				3 Cm		Blue Ocean	10 min
13	AYŞEGÜL	BİLGİLİ		3-4 Cm	3	White Winter	10 min	3	7-8 Cm	2	Red Savanna		10	2
14	GÖZDE ZEYNEP	ÇEVİK		3 Cm	1	Red Fall	12 min	0	6-7 Cm	1	Blue Ocean		8	1
						green meadows	7 min
15	BAŞAK	DEMİRCİOĞLU ÖZ		2-3 cm	3	White Winter	12 min	2	6-7 Cm	1	Blue Ocean		8	1
						Red Fall	5 min
						green meadows	16 min
16	BİLİNÇ	BARÇIN ERSUN		3 CM	3	Blue Ocean	11 min	3	6-7 Cm	1	Blue Deep		6	1
				6 CM		Blue Deep	7 min
17	AYŞE BÜŞRA	ATAŞ		3 CM	3	green meadows	10 min	2	8 Cm	1	White Winter		7	1
						Blue Deep	2min
18	FİRDEVS	AYATA KIVANÇ		2 Cm	1	Blue Ocean	12 min	1	8 Cm	1	White Winter		7	1
19	ŞEKÜRE	ŞİMŞEK KAYA		4 Cm	4	Blue Deep	12min	3	5 Cm	1	Blue Ocean		10	1
20	ALARA	NİSANOĞLU		4 Cm	4	Blue Ocean	16 min	3	4 Cm	1	Blue Deep		6	1
21	EZGİ	KURTULUŞ		3 CM	3	Blue Ocean	20 min	2	6-7 Cm	0	White Winter		7	1

## Sheet: VR GROUP_INFO
		PATIENT ID	NAME	SURNAME	AGE	GESTATION WEEK	BMI	HEIGHT/WEIGHT	BECK DEPRESSION SCORE	BECK ANXIETY SCORE	SATISFACTION SURVEY
		1	ÖZGE	DUMAN	29	40 Week	24.2	164 CM / 65 KG	5	0	100
						Primipar
						Normal
		2	EVRİM	KINOĞLU	30	39 Week	24.4	168 CM / 69 KG	16	36	98.18
						Primipar
						Normal
		3	TAHNEE MARİA	VEKİL	28	40 Week	24.2	170 CM / 70 KG	7	15	90.90
						Primipar
						Normal
		4	TZIACHINTE	PEMPE	34	39.4 Week	26.8	164 CM / 72 KG	15	4	98.18
						Multipar
						Sectio
		5	AHU	KONUKOĞLU	34	39.2 Week	23.2	176 CM / 72 KG	2	15	96.36
						Multipar
						Normal
		6	EDA	YANNİER	30	39.2 Week	21.7	169 CM / 62 KG	8	8	76.36
						Primipar
						Normal
		7	AYŞEGÜL	BERKMAN ATAMAN	35	40.3 Week	23.1	164 CM / 62 KG	11	27	96.36
						Primipar
						Normal
		8	HİLAL ÖZGE	ŞENER	27	39 Week	29.7	163 CM / 79 KG	2	31	96.36
						Primipar
						Normal
		9	GÜLİSTAN	KARAPEÇE	32	40.3 Week	26	170 CM / 75 KG	9	22	74.54
						Primipar
						Normal
		10	CEMİLE	PEHLİVAN ÖZTÜRK	35	40.2 Week	26.8	178 CM / 85 KG	9	4	92.72
						Primipar
						Normal
		11	GÜLŞEN	HALİSDEMİR	32	40 Week	24.9	166 CM / 68.5 KG	18	31	98.18
						Primipar
						Normal
		12	BERNA	ARIKAN ÇILGIN	30	39 Week	31.2	159 CM / 79 KG	0	1	94.54
						Primipar
						Normal
		13	AYŞEGÜL	BİLGİLİ	30	39.6 Week	28	153 CM / 65.5 KG	1	15	90.90
						Primipar
						Normal
		14	BAŞAK	DEMİRCİOĞLU ÖZ	31	39.1 WEEK	33.2	162 CM / 87 KG	9	13	98.18
						Primipar
						Normal
		15	GÖZDE ZEYNEP	ÇEVİK	32	40 Week	24.2	170 CM / 70 KG	0	10	94.54
						Primipar
						Normal
		16	BİLİNÇ	BARÇIN ERSUN	37	38.4 WEEK	27.6	166 CM / 76 KG	0	0	98.18
						Multipar
						normal
		17	AYŞE BÜŞRA	ATAŞ	28	39.2 WEEK	27.6	150 CM /62 KG	8	19	80.0
						Primipar
						Normal
		18	FİRDEVS	AYATA KIVANÇ	29	39.5 WEEK	24.9	164 CM /67 KG	15	32	58.18
						Primipar
						SECTİO
		19	ŞEKÜRE	ŞİMŞEK KAYA	29	39 WEEK	25.2	158 CM /63 KG	2	8	87.27
						Primipar
						NORMAL
		20	ALARA	NİSANOĞLU	29	40 Week	26.3	163 CM /70 KG	7	8	87.27
						Primipar
						NORMAL
		21	EZGİ	KURTULUŞ	31	38.5 Week	27.3	168 CM /77 KG	9	18	76.36
						Primipar
						SECTİO

## Sheet: demographic_chart
	VR GROUP	CONTROL GROUP
	(n=21)	(n=21)
Age, Mean ± SD	31.0 ± 2.6	31.8 ± 3.6
Gestational age, Mean ± SD	39.5 ± 0.6	39.0 ± 1.0
Body Mass Index (BDI), Mean ± SD	26.2 ± 2.7	26.7 ± 3.1
Parity
Primiparous (n) (%)	18(86%)	17(81%)
Multiparous (n) (%)	3(14%)	4(19%)
Delivery Type
Vaginal Delivery (n) (%)	18(86%)	18(86%)
Cesarean Section (n) (%)	3(14%)	3(14%)

## Sheet: Patient_info
AD	SOYAD	GSM NO	TAKİP	TYPE	GROUP	OVERALL_NRS
ÖZGE	DUMAN	555 246 99 94	Prof. Dr. İbrahim Bildirici	VAGINAL DELIVERY	VR GROUP	10
EVRİM	KINOĞLU	551 396 34 61	Dr. Esra Özbaşlı	VAGINAL DELIVERY	VR GROUP	8
TAHNEE MARİA	VEKİL	533 666 61 97	Prof. Dr. İbrahim Bildirici	C-SECTION	VR GROUP	9
TZIACHINTE	PEMPE	533 748 40 30	Prof. Dr. İbrahim Bildirici	VAGINAL DELIVERY	VR GROUP	10
AHU	KONUKOĞLU		Prof. Dr. İbrahim Bildirici	VAGINAL DELIVERY	VR GROUP	10
EDA	YANNİER	531 715 92 79	Prof. Dr. İbrahim Bildirici	VAGINAL DELIVERY	VR GROUP	8
AYŞEGÜL BERKMAN	ATAMAN	535 897 99 32	Prof. Dr. İbrahim Bildirici	VAGINAL DELIVERY	VR GROUP	8
HİLAL ÖZGE	ŞENER	542 376 60 93	Doç.Dr.Özgüç Takmaz	VAGINAL DELIVERY	VR GROUP	7
GÜLİSTAN	KARAPEÇE	544 349 40 39	Doç.Dr.Özgüç Takmaz	VAGINAL DELIVERY	VR GROUP	9
CEMİLE	PEHLİVAN ÖZTÜRK	532 589 26 57	Prof.Dr. Ahmet Cem BATUKAN	VAGINAL DELIVERY	VR GROUP	10
GÜLŞEN	HALİSDEMİR	536 920 97 70	Prof. Dr. İbrahim Bildirici	VAGINAL DELIVERY	VR GROUP	10
BERNA ARIKAN	ÇILGIN	536 950 65 51	Prof.Dr. Ahmet Cem BATUKAN	VAGINAL DELIVERY	VR GROUP	9
AYŞEGÜL	BİLGİLİ	506 638 06 29	Prof. Dr. İbrahim Bildirici	VAGINAL DELIVERY	VR GROUP	8
GÖZDE ZEYNEP	ÇEVİK	533 136 80 13	Prof. Dr. İbrahim Bildirici	VAGINAL DELIVERY	VR GROUP	8
BAŞAK	DEMİRCİOĞLU ÖZ	505 480 07 26	Dr. Esra Özbaşlı	VAGINAL DELIVERY	VR GROUP	6
BİLİNÇ	BARÇIN ERSUN	536 584 97 24	Prof. Dr. İbrahim Bildirici	VAGINAL DELIVERY	VR GROUP	9
AYŞE BÜŞRA	ATAŞ	533 092 76 32	Prof. Dr. İbrahim Bildirici	VAGINAL DELIVERY	VR GROUP	9
FİRDEVS	AYATA KIVANÇ	538 774 36 47	Prof.Dr. Ahmet Cem BATUKAN	C-SECTION	VR GROUP	8
ŞEKÜRE	ŞİMŞEK KAYA	507 378 31 84	Dr. Esra Özbaşlı	VAGINAL DELIVERY	VR GROUP	10
ALARA	NİSANOĞLU	533 167 83 67	Prof. Dr. Faruk Suat Dede	VAGINAL DELIVERY	VR GROUP	10
EZGİ	KURTULUŞ	554 374 26 17	Prof.Dr. Ahmet Cem BATUKAN	C-SECTION	VR GROUP	9
GİZEM	ALTUNOK	534 638 04 71	Prof. Dr. İbrahim Bildirici	VAGINAL DELIVERY	CONTROL GROUP	9
SEMA	ÖZDEMİR	544 486 33 76	Dr. Esra Özbaşlı	C-SECTION	CONTROL GROUP	7
DİLARA	YILDIZ	507 861 74 70	Dr. Esra Özbaşlı	VAGINAL DELIVERY	CONTROL GROUP	5
MELİKE	TOKUŞOĞLU	533 474 05 94	DR.MUNİP BERBEROĞLU	VAGINAL DELIVERY	CONTROL GROUP	7
DİLBER	ELLİBEŞ	530 041 43 55	Prof. Dr. İbrahim Bildirici	VAGINAL DELIVERY	CONTROL GROUP	8
ASLI	SERTTAŞ	536 237 01 06 / 533 348 97 47	Prof. Dr. İbrahim Bildirici	VAGINAL DELIVERY	CONTROL GROUP	10
FATMA GİZEM	YILMAZ	543 602 34 56	Doç.Dr.Özgüç Takmaz	VAGINAL DELIVERY	CONTROL GROUP	9
AYŞE	DENİZ	532 586 15 75	Prof.Dr.Tansu Küçük	VAGINAL DELIVERY	CONTROL GROUP	8
AYŞİN	CANDAR	538 441 99 99	Dr. Esra Özbaşlı	VAGINAL DELIVERY	CONTROL GROUP	9
AYŞE	KALKAN	531 600 52 05	Prof. Dr. Faruk Suat Dede	VAGINAL DELIVERY	CONTROL GROUP	8
ESENGÜL	TIRPANCI	505 584 33 40	Dr. Esra Özbaşlı	VAGINAL DELIVERY	CONTROL GROUP	9
NEŞE	KUŞÇUL PATSOURAS	535 361 47 70	Dr. Esra Özbaşlı	C-SECTION	CONTROL GROUP	4
KÜBRA	KÜÇÜKYILDIZ GÜRES	531 912 72 41	Prof.Dr. Ahmet Cem BATUKAN	VAGINAL DELIVERY	CONTROL GROUP	9
FERHAN TUĞBA	BAŞ	537 717 25 64	Prof. Dr. İbrahim Bildirici	VAGINAL DELIVERY	CONTROL GROUP	8
ZARİFE SERPİL	ÇELİKZİNCİR	539 222 83 76	Prof. Dr. İbrahim Bildirici	VAGINAL DELIVERY	CONTROL GROUP	7
BEYZA	GÖRGÜN	532 598 31 98	Prof. Dr. İbrahim Bildirici	VAGINAL DELIVERY	CONTROL GROUP	8
TAMAR	KARAYILMAZ	531 357 19 37	Prof. Dr. İbrahim Bildirici	VAGINAL DELIVERY	CONTROL GROUP	9
PINAR GÜLER	ŞAHİN	552 945 36 18	Doç.Dr.Özgüç Takmaz	VAGINAL DELIVERY	CONTROL GROUP	9
CANSU	KAYABAŞI AKSU	537 626 42 22	DOç.Dr.Özgüç Takmaz	VAGINAL DELIVERY	CONTROL GROUP	10
SELİN	SEZGİN YILMAZ	533 334 50 53	Prof. Dr. İbrahim Bildirici	VAGINAL DELIVERY	CONTROL GROUP	8
MELİKE	TETİK	505 280 74 21	Prof.Dr. Ahmet Cem BATUKAN	C-SECTION	CONTROL GROUP	5
